# Supplementary material for: Early-life viral infection generates pathological tissue-resident memory cells that contribute to asthma-like disease
Source: JCI Insight. 2026 Mar 10;11(8):e198712. doi: 10.1172/jci.insight.198712 (PMC13135394; doi:10.1172/jci.insight.198712)
Supplement: Supporting data values [file jciinsight-11-198712-s274.xlsx]

## Sheet: Fig 1B
Days post-infection	Mock/Mock					nV/aV								aV/aV
0	100	100	100	100		100	100	100	100	100	100	100		100	100	100	100	100	100
1	99.11	98.29	100	101.442		83.69	85.19	84.67	83.14	84.6	83.55	83.54		86.71	87.13	86.43	87.32	92.41	88.01
2	96.43	97.51	100.985	100.481		86.21	87.11	84.67	82.75	83.12	79.22	85.2		83.57	88.24	83.93	83.57	90.12	91.39
3	95.64	97.88	103.941	101.442		84.86	88.94	90.14	77.65	77.02	79.22	81.46		80.42	82.72	82.14	78.4	86.46	93.81
4	97.13	97.88	99.5074	101.442		90.19	91.91	91.83	75.84	78.66	81.56	84.12		79.37	85.29	81.79	82.63	98.54	100.6
5	99.11	98.62	101.281	101.394		95.33	96.17	95.2	75.96	77.86	86.45	88.11		81.47	91.54	88.57	92.02	103.8	99.61
6	100.6	100.5	101.478	103.365		97.2	98.72	97.3	80.67	80.64	93.94	92.68		89.16	94.12	92.5	96.71	107.5	96.71

## Sheet: Fig 1C
IL-4			IL-5			IL-13			CCL11
nV/aV	aV/aV		nV/aV	aV/aV		nV/aV	aV/aV		nV/aV	aV/aV
0.86	0.33		3.37	1.87		0	0		85.19	58.75
1.59	0.2		2.7	1.22		0.11	0		49.98	44.41
1.67	0.28		5.48	2.03		0.25	0		97.14	44.67
0.47	0.52		4.21	2.03		3.59	0		82.08	66.25
0.58	0.25		4.21	1.38		0.18	0		66.17	40.3
0.98	0.31		3.7	1.7		0.41	0		104.74	58.5
	0.31			1.54			0			32.84

## Sheet: Fig 1D
	aV/aV						nV/aV
Lung	4999.44	4081.23	2015.57				53819.6	74060.3	90059.3	17896.4
BAL	13200	8510	7830	9000	6110		29800	71500	39300

## Sheet: Fig 1F
PAS/total			PAS/area
aV/aV	nV/aV		aV/aV	nV/aV
0.108748	1.08962		0.00062522	0.00589913
0.065525	0.872063		0.00040243	0.00515703
0.0897982	0.835797		0.00050996	0.00471678
0.336403			0.00183545	0.00980409
	1.44816
0.392618			0.00243268	0.0305884
	3.38024
0.262694			0.00220252	0.0244423
	3.46964
				0.00895032
	1.55829
				0.00699112
	0.959425

## Sheet: Fig 1G
	nV/aV										aV/aV									Mock/Mock
0	0.33578	0.235879	0.33089	0.379555	0.278231	0.277764					0.21808	0.257627	0.192074	0.166471	0.163244					0.249108	0.213675
3.125	0.340216	0.28976	0.360165	0.353848	0.347854	0.358778					0.286585	0.284974	0.236833	0.166032	0.191911					0.366988	0.312744
12	0.482871	0.667385	0.743179	0.630956	0.820304	0.669315					0.450825	0.420868	0.446034	0.26814	0.35781					0.600837	0.540365
50	3.33331	1.417	2.93908	2.9323		2.44114					0.75352	0.583732	0.969319	0.448511	0.559291					0.649181	0.767727

## Sheet: Fig 2A
nV/aV	aV/aV
5.13	2.87
7.13	3.8
5.71	3.05
4.14	2.32
6.57	2.97
4.19	2.53
6.3

## Sheet: Fig 2B
nV/aV	aV/aV
1.2	0.86
0.57	0.96
2.27	1.26
0.9	0.26
3.02	0.31
1.21	0.31
1.69
1.71	0.55
2.45	0.85
3.06	0.96
	2.24

## Sheet: Fig 2C
nV/aV	aV/aV
4.15	1.38
3.15	1.77
1.98	3.25
3.62
3.74	0.25
6.4	0.56
5.42	0.29
8.77	2.39
3.67	1.47
4.18	1.78
	2.3

## Sheet: Fig 2D
nV/aV	aV/aV
7.18	0.42
1.95	0.46
3.45	0.17
	0.4

## Sheet: Fig 3B
	Mock								HMPV-infected d35
Adult	423	435	37.9	1220	529	220			1200	1370	1390	1030	820	871
Neonate	152	145	193	161	634	402			487	868	339	1450	561	238	176

[truncated: 48 more sheets: Fuig 3D, Fig 3F, Fig 4F, Fig 4G, Fig 4H, Fig 5A, Fig 5B, Fig 5D, Fig 5E, Fig 5G, Fig 6A-TRM #, Fig 6B, Fig 6C, Fig 6D, Fig 6F, Fig 6G, Fig7C, Fig7D, Fig7E, Fig 7F …]
